# Supplementary material for: Decoding complex inherited phenotypes in rare disorders: the DECIPHERD initiative for rare undiagnosed diseases in Chile
Source: Eur J Hum Genet. 2024 Jan 4;32(10):1227–37. doi: 10.1038/s41431-023-01523-5 (PMC11499817; doi:10.1038/s41431-023-01523-5)
Supplement: Supplementary file 1 — Supplementary Table 1 [file 41431_2023_1523_MOESM1_ESM.xlsx]

## Sheet: Hoja1
		Supplementary Table 1. Clinical inclusion criteria at study entry
		Inclusion criteria	N	%
		Congenital anomalies	18	17.4757
		Neurologic abnormalities	4	3.8835
		Immune dysfunction	7	6.79612
		Congenital anomalies + Neurological abnormalities	60	58.2524
		Congenital anomalies + Immune dysfunction	6	5.82524
		Neurologic abnormalities + Immune dysfunction	2	1.94175
		All three clinical inclusion criteria	6	5.82524
		Total	103	100
